# Supplementary material for: A Proofreading Mutation with an Allosteric Effect Allows a Cluster of SARS-CoV-2 Viruses to Rapidly Evolve
Source: Mol Biol Evol. 2023 Sep 20;40(10):msad209. doi: 10.1093/molbev/msad209 (PMC10553922; doi:10.1093/molbev/msad209)
Supplement: msad209_Supplementary_Data [file msad209_supplementary_data.zip]

Archive with 2 entries (2 files):
- Supplementary Data - GISAID names.docx
- NSP14 Mutation and accelerated evolution manuscript supplementary figures and tables for publication.pdf
